# Supplementary material for: Theoretical Study on the Metabolic Mechanism of Heptachlor in Human Cytochrome P450 Enzymes
Source: Int J Mol Sci. 2025 Feb 26;26(5):2021. doi: 10.3390/ijms26052021 (PMC11900268; doi:10.3390/ijms26052021)
Supplement: Supplementary file 1 [file ijms-26-02021-s001.zip]

Archive with 1 entries (1 files):
- ijms-3449550-supplementary.pdf
